# Supplementary material for: Chromatin accessibility dynamics reveal novel functional enhancers in C. elegans
Source: Genome Res. 2017 Dec;27(12):2096–107. doi: 10.1101/gr.226233.117 (PMC5741055; doi:10.1101/gr.226233.117)
Supplement: Supplemental Material [file supp_gr.226233.117_Supplemental_CelegansATACseq-master.zip]

Archive with 99 entries (83 files):
- CelegansATACseq-master/
- CelegansATACseq-master/Fig1/
- CelegansATACseq-master/Fig1/30JanDiffBind_allButL1_metaPeaks_withGDNA.R
- CelegansATACseq-master/Fig1/ATACPipeline_combined.sh
- CelegansATACseq-master/Fig1/allButL1_inserts_metaPeaks_minus_gDNA.csv
- CelegansATACseq-master/Fig1/callMetaUnion.sh
- CelegansATACseq-master/Fig1/connectingPeaksAndTss_withConcentrations.sh
- CelegansATACseq-master/Fig1/downsampled_DiffBind.R
- CelegansATACseq-master/Fig1/examples.R
- CelegansATACseq-master/Fig1/gvizSupportFunctions_noLog.R
- CelegansATACseq-master/Fig1/pyadapter_trim.py
- CelegansATACseq-master/Fig1/random_split_bed.pl
- CelegansATACseq-master/Fig1/reRunning.sh
- CelegansATACseq-master/Fig1/selectTerms_ggPlot2_EEvL3_allConnectedATACPeakTotalChange_GOProcess_splitup_selectGroupedTerms.R
- CelegansATACseq-master/Fig1/smart_merge.py
- CelegansATACseq-master/Fig1/splitMACS2SubPeaks.pl
- CelegansATACseq-master/Fig2/
- CelegansATACseq-master/Fig2/ExactlyWhatIdid.txt
- CelegansATACseq-master/Fig2/chreatingChromHMMStateChangeHeatMaps.R
- CelegansATACseq-master/Fig2/chromHMM_scripts/
- CelegansATACseq-master/Fig2/chromHMM_scripts/batchBinerizeWithDifferentShiftSize.sh
- CelegansATACseq-master/Fig2/chromHMM_scripts/batchBinerizeWithDifferentShiftSize_version1.sh
- CelegansATACseq-master/Fig2/chromHMM_scripts/chmm_binarize.sh
- CelegansATACseq-master/Fig2/chromHMM_scripts/chmm_browser.sh
- CelegansATACseq-master/Fig2/chromHMM_scripts/chmm_learn_allFiles.sh
- CelegansATACseq-master/Fig2/chromHMM_scripts/chmm_learn_parallel.sh
- CelegansATACseq-master/Fig2/chromHMM_scripts/chmm_learn_parallel_allFiles.sh
- CelegansATACseq-master/Fig2/chromHMM_scripts/chmm_makeSegmention.sh
- CelegansATACseq-master/Fig2/chromHMM_scripts/chmm_neighbor.sh
- CelegansATACseq-master/Fig2/chromHMM_scripts/chmm_overlap.sh
- CelegansATACseq-master/Fig2/chromHMM_scripts/chmm_relabel.sh
- CelegansATACseq-master/Fig2/createShuffledBedDirectory_mappableSubtractBlacklistAndGDNAPeaks_parallel.sh
- CelegansATACseq-master/Fig2/generatingChangeMatrixData.sh
- CelegansATACseq-master/Fig2/getEnrichments_justBash.sh
- CelegansATACseq-master/Fig2/plottingAllTogetherInTheirStates.R
- CelegansATACseq-master/Fig2/replaceFeaturesWherePossible_byName.py
- CelegansATACseq-master/Fig3/
- CelegansATACseq-master/Fig3/enhsCands.R
- CelegansATACseq-master/Fig4/
- CelegansATACseq-master/Fig4/ProcessingAtacInsertSizesAndEnrichmentInTfPeaks_supportFunctions.r
- CelegansATACseq-master/Fig4/condenseCountsPerPeaks_withPreDoneNames.py
- CelegansATACseq-master/Fig4/findMotifsGenome_sizeGiven_narrowPeak_noL1sMetaPeakBackground_novelMotifsLO9.sh
- CelegansATACseq-master/Fig4/getH3NucleosomeEEL3DiffCoverageInRegions.sh
- CelegansATACseq-master/Fig4/getInsertSizesAndCountsInTfPeaksATAC100bpSummits_forAllStages.sh
- CelegansATACseq-master/Fig4/getMotifCounts_EEvL3DeNovoToo.sh
- CelegansATACseq-master/Fig4/makeEEL3Labels.sh
- CelegansATACseq-master/Fig4/nucDiffSignalInTF100bpSummits.sh
- CelegansATACseq-master/Fig4/plottingATACSignalAsFunctionOfATACFragmentSize.r
- CelegansATACseq-master/Fig4/plottingAtacInsertSizesAndEnrichmentInTfPeaks_supportFunctions.R
- CelegansATACseq-master/Fig4/plottingInferredNucEEL3DiffSignalInTF100bpSummits.R
- CelegansATACseq-master/Fig4/plotting_eor1_insertSize_hist.R
- CelegansATACseq-master/Fig4/plotting_rel_importance.R
- CelegansATACseq-master/Fig4/predictingAccessibilityChangesWithHughesAndDeNovoMotifs_gbmMetricBalAcc_LO9Peaks_loopingOverInteractionDepth_noTSSDist.R
- CelegansATACseq-master/Fig4/processingAtacInsertSizesAndEnrichmentInTfPeak100bpSummits.r
- CelegansATACseq-master/Fig4/runningDanpos.sh
- CelegansATACseq-master/Fig4/wigToBedGraph.py
- CelegansATACseq-master/LICENSE
- CelegansATACseq-master/README.md
- CelegansATACseq-master/Rebuttal/
- CelegansATACseq-master/Rebuttal/plotting_eor1_peakWidth_hist.R
- CelegansATACseq-master/SupFig1/
- CelegansATACseq-master/SupFig1/jaccardOfRegions.R
- CelegansATACseq-master/SupFig1/plotDifferences.24Mar2015_volcano.R
- CelegansATACseq-master/SupFig1/selectTerms_ggPlot2_L3vYA_allConnectedATACPeakTotalChange_GOProcess_splitup_selectGroupedTerms.R
- CelegansATACseq-master/SupFig1/volcanoPlotInputExample.txt
- CelegansATACseq-master/SupFig2/
- CelegansATACseq-master/SupFig2/GRO-seq/
- CelegansATACseq-master/SupFig2/GRO-seq/GROseq_alignment_bowtie2.sh
- CelegansATACseq-master/SupFig2/GRO-seq/deDup.sh
- CelegansATACseq-master/SupFig2/GRO-seq/getConsensusPeaks_2BioReps_version4.sh
- CelegansATACseq-master/SupFig2/GRO-seq/mapqFilterAndStrandSpecificSplit.sh
- CelegansATACseq-master/SupFig2/GRO-seq/plottingPromAccessibilityVsGroSignal.R
- CelegansATACseq-master/SupFig2/GRO-seq/trim_galore_SE.sh
- CelegansATACseq-master/SupFig2/GRO-seq/whatWasDone.txt
- CelegansATACseq-master/SupFig2/RNA-seq/
- CelegansATACseq-master/SupFig2/RNA-seq/quantifyTophat2ResultsWithHtSeq_RefSeq.sh
- CelegansATACseq-master/SupFig2/RNA-seq/runningUcscAlignments.sh
- CelegansATACseq-master/SupFig2/RNA-seq/topHat2_RNAseq_alignmentForModEncodeData_36bp_PE.sh
- CelegansATACseq-master/SupFig2/RNA-seq/topHat2_RNAseq_alignmentForModEncodeData_76bpReads_SE.sh
- CelegansATACseq-master/SupFig3/
- CelegansATACseq-master/SupFig3/compare_hiHMMToMyChromHMM.sh
- CelegansATACseq-master/SupFig3/jaccardOfChromatinStatePreds.R
- CelegansATACseq-master/SupFig3/plottingStackedBarPlots.R
- CelegansATACseq-master/SupFig3/runningCompares.sh
- CelegansATACseq-master/SupFig3/splitAndCombineHiHMMStates.sh
- CelegansATACseq-master/SupFig4/
- CelegansATACseq-master/SupFig4/generatingAllDistalNegs.sh
- CelegansATACseq-master/SupFig4/generatingNeededFiles.sh
- CelegansATACseq-master/SupFig4/plottingConservationScoresVsHistoneMods_noNulls_medians.R
- CelegansATACseq-master/SupFig4/plottingConservationScoresWithNulls.R
- CelegansATACseq-master/SupFig6/
- CelegansATACseq-master/SupFig6/plottingBalancedAccuracy.R
- CelegansATACseq-master/SupFig7/
- CelegansATACseq-master/SupFig7/bedtoolsFisherTestOneVsManyWrapper.sh
- CelegansATACseq-master/SupFig7/plot_fishers_test_ORs_L3inL3.R
- CelegansATACseq-master/SupFig7/plottingATACSignalAndFragmentSizeInTFChIPPeaks_v2.R
- CelegansATACseq-master/SupTable3/
- CelegansATACseq-master/SupTable3/annotating_consensus_atac_peaks.sh
- CelegansATACseq-master/SupTable3/combiner.py
