# Supplementary material for: Chromatin accessibility dynamics reveal novel functional enhancers in C. elegans
Source: Genome Res. 2017 Dec;27(12):2096–107. doi: 10.1101/gr.226233.117 (PMC5741055; doi:10.1101/gr.226233.117)
Supplement: Supplemental Material [file supp_gr.226233.117_Supplemental_CelegansATACseq-master.zip › CelegansATACseq-master/Fig1/allButL1_inserts_metaPeaks_minus_gDNA.csv]

SampleID	Tissue	Factor	Condition	Replicate	bamReads	bamControl	Control ID	Peaks	PeakCaller
EEa	N2	EE	EE	1	/Users/acd13/Desktop/ATAC/insertSites/N2dev/previousAndIndividual/N2_EEa.raw.srt.filt.nodup.srt.shifted.insertSites.sort.bam	/Users/acd13/Desktop/ATAC/insertSites/N2dev/N2_dev_gDNA.raw.srt.filt.nodup.srt.shifted.insertSites.sort.bam		/Users/acd13/Desktop/ATAC/macs2Peaks/usingInserts_75bpShift/N2_dev/withAllReps/allRepsAllButL1MetaPeaks_smartMerged300bpSummitDist.bed	bed
EEb	N2	EE	EE	2	/Users/acd13/Desktop/ATAC/insertSites/N2dev/previousAndIndividual/N2_EEb.raw.srt.filt.nodup.srt.shifted.insertSites.sort.bam	/Users/acd13/Desktop/ATAC/insertSites/N2dev/N2_dev_gDNA.raw.srt.filt.nodup.srt.shifted.insertSites.sort.bam		/Users/acd13/Desktop/ATAC/macs2Peaks/usingInserts_75bpShift/N2_dev/withAllReps/allRepsAllButL1MetaPeaks_smartMerged300bpSummitDist.bed	bed
EEc	N2	EE	EE	3	/Users/acd13/Desktop/ATAC/insertSites/N2dev/previousAndIndividual/N2_EEc_withRecovd3Mis.filt.nodup.adjusted.insertSites.sort.bam	/Users/acd13/Desktop/ATAC/insertSites/N2dev/N2_dev_gDNA.raw.srt.filt.nodup.srt.shifted.insertSites.sort.bam		/Users/acd13/Desktop/ATAC/macs2Peaks/usingInserts_75bpShift/N2_dev/withAllReps/allRepsAllButL1MetaPeaks_smartMerged300bpSummitDist.bed	bed
L3a	N2	L3	L3	1	/Users/acd13/Desktop/ATAC/insertSites/N2dev/previousAndIndividual/N2_L3a.raw.srt.filt.nodup.srt.shifted.insertSites.sort.bam	/Users/acd13/Desktop/ATAC/insertSites/N2dev/N2_dev_gDNA.raw.srt.filt.nodup.srt.shifted.insertSites.sort.bam		/Users/acd13/Desktop/ATAC/macs2Peaks/usingInserts_75bpShift/N2_dev/withAllReps/allRepsAllButL1MetaPeaks_smartMerged300bpSummitDist.bed	bed
L3b	N2	L3	L3	2	/Users/acd13/Desktop/ATAC/insertSites/N2dev/previousAndIndividual/N2_L3b.raw.srt.filt.nodup.srt.shifted.insertSites.sort.bam	/Users/acd13/Desktop/ATAC/insertSites/N2dev/N2_dev_gDNA.raw.srt.filt.nodup.srt.shifted.insertSites.sort.bam		/Users/acd13/Desktop/ATAC/macs2Peaks/usingInserts_75bpShift/N2_dev/withAllReps/allRepsAllButL1MetaPeaks_smartMerged300bpSummitDist.bed	bed
L3c	N2	L3	L3	3	/Users/acd13/Desktop/ATAC/insertSites/N2dev/previousAndIndividual/N2_L3c_withRecovd3Mis.filt.nodup.adjusted.insertSites.sort.bam	/Users/acd13/Desktop/ATAC/insertSites/N2dev/N2_dev_gDNA.raw.srt.filt.nodup.srt.shifted.insertSites.sort.bam		/Users/acd13/Desktop/ATAC/macs2Peaks/usingInserts_75bpShift/N2_dev/withAllReps/allRepsAllButL1MetaPeaks_smartMerged300bpSummitDist.bed	bed
YAa	N2	YA	YA	1	/Users/acd13/Desktop/ATAC/insertSites/N2dev/previousAndIndividual/N2_YAa.raw.srt.filt.nodup.srt.shifted.insertSites.sort.bam	/Users/acd13/Desktop/ATAC/insertSites/N2dev/N2_dev_gDNA.raw.srt.filt.nodup.srt.shifted.insertSites.sort.bam		/Users/acd13/Desktop/ATAC/macs2Peaks/usingInserts_75bpShift/N2_dev/withAllReps/allRepsAllButL1MetaPeaks_smartMerged300bpSummitDist.bed	bed
YAb	N2	YA	YA	2	/Users/acd13/Desktop/ATAC/insertSites/N2dev/previousAndIndividual/N2_YAb.raw.srt.filt.nodup.srt.shifted.insertSites.sort.bam	/Users/acd13/Desktop/ATAC/insertSites/N2dev/N2_dev_gDNA.raw.srt.filt.nodup.srt.shifted.insertSites.sort.bam		/Users/acd13/Desktop/ATAC/macs2Peaks/usingInserts_75bpShift/N2_dev/withAllReps/allRepsAllButL1MetaPeaks_smartMerged300bpSummitDist.bed	bed
YAc	N2	YA	YA	3	/Users/acd13/Desktop/ATAC/insertSites/N2dev/previousAndIndividual/N2_YAc_withRecovd3Mis.filt.nodup.adjusted.insertSites.sort.bam	/Users/acd13/Desktop/ATAC/insertSites/N2dev/N2_dev_gDNA.raw.srt.filt.nodup.srt.shifted.insertSites.sort.bam		/Users/acd13/Desktop/ATAC/macs2Peaks/usingInserts_75bpShift/N2_dev/withAllReps/allRepsAllButL1MetaPeaks_smartMerged300bpSummitDist.bed	bed
