# Supplementary material for: Chromatin accessibility dynamics reveal novel functional enhancers in C. elegans
Source: Genome Res. 2017 Dec;27(12):2096–107. doi: 10.1101/gr.226233.117 (PMC5741055; doi:10.1101/gr.226233.117)
Supplement: Supplemental Material [file supp_gr.226233.117_Supplemental_CelegansATACseq-master.zip › CelegansATACseq-master/Fig1/examples.R]

source('/Users/acd13/Desktop/ATAC/visualizing/gviz/gvizSupportFunctions_noLog.R')
setwd('/Users/acd13/Desktop/ATAC/visualizing/gviz/differentialExamples/')


cav1 <- 'IV:9,770,419-9,774,512'
plotAllStagesAndMetaPeaks(cav1, 10, plotName="cav1_allStages_10bpMeanEnrich_noLog")

daf12 <- 'X:10,629,613-10,667,976'
plotAllStagesAndMetaPeaks(daf12, 25, plotName="daf12_allStages_25bpMeanEnrich_noLog")


kin1 <- 'I:14,916,548-14,950,960'
plotEE_v_L3_withDiffPeaks(kin1, 25, 'down', withChromStates=TRUE, plotName="kin1_EEvL3_25bpMeanEnrich_withChromHMM_noLog")
