# Supplementary material for: Chromatin accessibility dynamics reveal novel functional enhancers in C. elegans
Source: Genome Res. 2017 Dec;27(12):2096–107. doi: 10.1101/gr.226233.117 (PMC5741055; doi:10.1101/gr.226233.117)
Supplement: Supplemental Material [file supp_gr.226233.117_Supplemental_CelegansATACseq-master.zip › CelegansATACseq-master/Fig1/pyadapter_trim.py]

#!/usr/bin/env python


# Author: Jason Buenrostro, Stanford University
# Modifiedi by Aaron Daugherty, Stanford University


##### IMPORT MODULES #####

# import necessary for python

import os

import re

import sys

import gzip

import string

#from Bio import SeqIO

#from Bio import AlignIO

from optparse import OptionParser

# I was having a weird issue getting Levenshtein to load, and this fixed it
sys.path.append('/opt/local/Library/Frameworks/Python.framework/Versions/2.7/lib/python2.7/site-packages/python_Levenshtein-0.11.2-py2.7-macosx-10.5-x86_64.egg')
import Levenshtein


##### DEFINE FUNCTIONS #####

# Reverse complement

complement = string.maketrans('ATCGN', 'TAGCN')

def reverse_complement(sequence):

    return sequence.upper().translate(complement)[::-1]


# Align with mismatch, find first and move on, assumes only one

def fuzz_align(s_seq,l_seq,mismatch):

    for i, base in enumerate(l_seq):  # loop through equal size windows

        l_subset = l_seq[i:i+len(s_seq)]

        dist = Levenshtein.distance(l_subset, s_seq)

        if dist <= mismatch:  # find first then break

            return i, dist

            break


#### OPTIONS ####

# define options

opts = OptionParser()

usage = "usage: %prog [options] [inputs] This will trim adapters"

opts = OptionParser(usage=usage)

opts.add_option("-a", help="<Read1> Accepts fastq or fastq.gz")

opts.add_option("-b", help="<Read2> Accepts fastq or fastq.gz")

options, arguments = opts.parse_args()


# return usage information if no argvs given

if len(sys.argv)==1:

    os.system(sys.argv[0]+" --help")

    sys.exit()


##### INPUTS AND OUTPUTS #####

# name input and outputs

p1_in = options.a

p2_in = options.b


# name outputs and print to working dir

p1_file = p1_in.split('/')[-1]

p2_file = p2_in.split('/')[-1]

p1_out = re.sub(".fastq", ".trim.fastq", p1_file)

p2_out = re.sub(".fastq", ".trim.fastq", p2_file)


#check for file type and open input file

append = p1_in.split('.')[-1]

if append == "fastq":

    p1_rds = open(p1_in,'r')

    p2_rds = open(p2_in,'r')

    p1_out = re.sub(".fastq", ".trim.fastq", p1_file)

    p2_out = re.sub(".fastq", ".trim.fastq", p2_file)

elif append == "fq":

    p1_rds = open(p1_in,'r')

    p2_rds = open(p2_in,'r')

    p1_out = re.sub(".fq", ".trim.fastq", p1_file)

    p2_out = re.sub(".fq", ".trim.fastq", p2_file)

elif append == "gz":

    p1_rds = gzip.open(p1_in,'r')

    p2_rds = gzip.open(p2_in,'r')

    p1_out = re.sub(".fastq.gz", ".trim.fastq", p1_file)

    p2_out = re.sub(".fastq.gz", ".trim.fastq", p2_file)

else:

    sys.exit("ERROR! The input file2 must be a .fastq or .fastq.gz")


##### SCRIPT #####

# initialize variables

i=0;j=0;k=0;tot_b=0;count=1

n=20  # match seq

mismatch=1  # only allow 0-1 mismatches for now, if allow two then gets mis indexed, to fix this need to change fuzz_align to save L as a vector and reiterate to find 2nd


# initilize write files

r1_write = open(p1_out, 'w')

r2_write = open(p2_out, 'w')


while 1:

    # read lines

    p1_line = p1_rds.readline()

    p2_line = p2_rds.readline()


    # break if at end of file

    if not p1_line:

        break


    # load fastq into memory

    if count ==1:

        seqhead1 = p1_line

        seqhead2 = p2_line

    elif count ==2:

        seq1 = p1_line.rstrip()

        seq2 = p2_line.rstrip()

    elif count ==3:

        qualhead1 = p1_line

        qualhead2 = p2_line

    elif count ==4:

        qual1 = p1_line.rstrip()

        qual2 = p2_line.rstrip()


        # align reads to themselves

        i = i+1  # total reads

        rc_seq2 = reverse_complement(seq2[0:n])

        idx = seq1.rfind(rc_seq2) # look for perfect match

        if idx > 0:

            j = j+1  # 0 mismatchs

        elif mismatch>0:

            hold = fuzz_align(rc_seq2,seq1,mismatch)  # else allow for mismatch

            if hold:

                idx,mis=hold

                if mis == 1:

                    k=k+1  # 1 mismatch


        # trim reads if idx exist

        if idx > 0:

            # keep track on how much trimming

            tot_b = tot_b+len(seq2[idx+n:-1]) #track total bases trimmed 

            

            # trim data

            seq1 = seq1[0:idx+n-1]  # modified to sub1 because some aligners (bowtie) dont like perfectly overlapping reads

            seq2 = seq2[0:idx+n-1]

            qual1 = qual1[0:idx+n-1]

            qual2 = qual2[0:idx+n-1]

        

        # print read1

        r1_write.write(seqhead1)

        r1_write.write(seq1+"\n")

        r1_write.write(qualhead1)

        r1_write.write(qual1+"\n")


        # print read2

        r2_write.write(seqhead2)

        r2_write.write(seq2+"\n")

        r2_write.write(qualhead2)

        r2_write.write(qual2+"\n")


    # increment count

    count = count + 1

    if count == 5:

        count = 1

    else:

        count = count


# close files to write the file

r1_write.close()

r2_write.close()

p1_rds.close()

p2_rds.close()


# give summary

print str(i)+" sequences total"

print str(j)+" sequences trimmed with 0 mismatches"

print str(k)+" sequences trimmed with 1 mismatch"

print str(tot_b/(j+k))+" mean number of bases trimmed for reads requiring trimming"
