# Supplementary material for: Chromatin accessibility dynamics reveal novel functional enhancers in C. elegans
Source: Genome Res. 2017 Dec;27(12):2096–107. doi: 10.1101/gr.226233.117 (PMC5741055; doi:10.1101/gr.226233.117)
Supplement: Supplemental Material [file supp_gr.226233.117_Supplemental_CelegansATACseq-master.zip › CelegansATACseq-master/Fig2/chromHMM_scripts/chmm_learn_parallel_allFiles.sh]

#!/bin/bash
if [[ $# -lt 7 ]]
then
    echo "USAGE: $(basename $0) [iDir]  [oDir] [outPrefix] [nstates] [memory]" >&2
    echo 'Will run chromHMM with specified settings' >&2
    echo '[iDir]: directory containing binarized files *_binary*' >&2
    echo '[oDir]: output Directory (Will create if it does not exist)' >&2
    echo '[outPrefix]: output file prefix' >&2
    echo '[nstates]: number of states' >&2
    echo '[memory]: max memory to be used (in GB)' >&2
    echo '[genomeSize]: file containing chromosome sizes' >&2
    echo '[organismID]: e.g. hg19, mm9. Used to compute enrichments' >&2
    exit 1
fi

CHMM="/Users/acd13/Desktop/ChromHMM/ChromHMM.jar"

IDIR=$1
if [[ ! -d ${IDIR} ]]
then
    echo "Directory ${IDIR} does not exist" >&2
    exit 1
fi

#FILELIST=$2
#if [[ ! -e ${FILELIST} ]]
#then
  #  echo "File list ${FILELIST} does not exist" >&2
  #  exit 1
#fi

ODIR=$2
[[ ! -d ${ODIR} ]] && mkdir -p ${ODIR}

OPREFIX=$3

NSTATES=$4

MEM_TEMP=$5
MEM="-mx$((MEM_TEMP * 1024))M"

GSIZE=$6

ORGANISM=$7

java -${MEM} -jar ${CHMMDIR}/ChromHMM_parallel.jar LearnModel -p 0 -b 200 -i ${OPREFIX} -l ${GSIZE} ${IDIR} ${ODIR} ${NSTATES} ${ORGANISM}
