# Supplementary material for: Chromatin accessibility dynamics reveal novel functional enhancers in C. elegans
Source: Genome Res. 2017 Dec;27(12):2096–107. doi: 10.1101/gr.226233.117 (PMC5741055; doi:10.1101/gr.226233.117)
Supplement: Supplemental Material [file supp_gr.226233.117_Supplemental_CelegansATACseq-master.zip › CelegansATACseq-master/Fig4/plotting_rel_importance.R]

# show results
  pdf(paste(baseFilehandle, "_gbmCourseTuning.pdf", sep=""), width=5, height=5)
    plot(gbms)
    gbmmodWithTraining <- gbms$finalModel
    importance<- summary(gbmmodWithTraining, n.trees=length(gbmmodWithTraining$trees))
    barx <- barplot(importance[,2], 
                ylab='Relative importance for final regression model', 
                xaxt='n'
    )
  dev.off()
