# Supplementary material for: Chromatin accessibility dynamics reveal novel functional enhancers in C. elegans
Source: Genome Res. 2017 Dec;27(12):2096–107. doi: 10.1101/gr.226233.117 (PMC5741055; doi:10.1101/gr.226233.117)
Supplement: Supplemental Material [file supp_gr.226233.117_Supplemental_CelegansATACseq-master.zip › CelegansATACseq-master/README.md]

# CelegansATACseq
The code for Daugherty, et al 2017 - Chromatin accessibility dynamics reveal novel functional enhancers in C. elegans


Figure|Panel|Comments|Program name
---|---|---|---
1|A/B|General pipeline|ATACPipeline_combined.sh
||||pyadapter_trim.py
||||random_split_fastq.pl
|||get consensus peaks|reRunningWithoutL1s.sh
||||splitMACS2SubPeaks.pl
||||smart_merge.py
||C|Differential, as well as 1B|30JanDiffBind_allButL1_metaPeaks_withGDNA.R
||D & E|Gene plots|examples.R
|||support for the gene plots|gvizSupportFunctions_noLog.R
||F & G|How genes were connected to peaks; genes were then sorted using command line sort, and gene lists copied over to Gorilla|connectingPeaksAndTss_withConcentrations.sh
|||Many of these combinations were ad hoc, so this is harder to understand|selectTerms_ggPlot2_EEvL3_allConnectedATACPeakTotalChange_GOProcess_splitup_selectGroupedTerms.R
||||
S1|A|Plots from Picard in the General pipeline|From above (1 A/B)
||B||jaccardOfRegions.R
||C/D|Volcano plots|plotDifferences.24Mar2015_volcano.R
||E&F|Many of these combinations were ad hoc, so this is harder to understand|selectTerms_ggPlot2_L3vYA_allConnectedATACPeakTotalChange_GOProcess_splitup_selectGroupedTerms
||||
S2|A/B|description and how each of the remaining scripts was called; mini pipeline|whatWasDone
|||called in the above|trim_galore_SE.sh
|||called in the above|mapqFilterAndStrandSpecificSplit.sh
|||called in the above|GROseq_alignment_bowtie2.sh
|||called in the above|getConsensusPeaks_2BioReps_version4.sh
|||called in the above|deDup.sh
|||Plotting of the ATAC and GRO-seq data|plottingPromAccessibilityVsGroSignalRefChen.R
||C/D|All the scripts for RNA-seq analysis|runningUcscAlignments.sh
|||All the scripts for RNA-seq analysis|topHat2_RNAseq_alignmentForModEncodeData_36bp_PE.sh
|||All the scripts for RNA-seq analysis|topHat2_RNAseq_alignmentForModEncodeData_76bpReads_SE.sh
|||All the scripts for RNA-seq analysis|quantifyTophat2ResultsWithHtSeq_RefSeq.sh
|||Plotting of the ATAC and RNA-seq data|See plottingPromAccessibilityVsGroSignalRefChen.R
||||
2|A|Step by step of what was run|ExactlyWhatIdid.txt
|||all of the various scripts|chromHMM_scripts
|||Generating the null distribution|getEnrichments_justBash.sh
|||Measuring intersection with the null|createShuffledBedDirectory_mappableSubtractBlacklistAndGDNAPeaks_parallel.sh
|||actually generating the bar plots|plottingAllTogetherInTheirStates.R
||B|Standard NGS plot code|Example command: ngs.plot.r -G ce10 -R bed -C ConfigVsInput.txt -O L3_HM_SignalVsInput_atL3ATACPeaks_localScale -P 0 -IN 1 -GO max -N 0.33 -VLN 0 -CO blue:red
|||How the Chen TSSs were used to replace the canonical TSS|replaceFeaturesWherePossible_byName.py
||C/D|Getting the data|generatingChangeMatrixData.sh
|||plotting|chreatingChromHMMStateChangeHeatMaps.R
||E|Example plot|examples.R
||||
S3|A-C|See ChromHMM code above|N/A
||||plottingStackedBarPlots.R
||D/E|Getting the data|splitAndCombineHiHMMStates.sh
||||compare_hiHMMToMyChromHMM.sh
||||runningCompares.sh
|||plotting|jaccardOfChromatinStatePreds.R
||F|Standard NGS plot code|See above
||G/H|See 2C/D|N/A
||||
S4|A|See 2A
||B|Generating Null distribution|generatingAllDistalNegsOnScg3_withoutProms.sh
||||plottingConservationScoresWithNulls.R
||C||plottingConservationScoresVsHistoneMods_noNulls_medians.R
||D|See examples.R|for general approach	
||||
3/S5|all plots|	|enhsCands.R
||||
4|A|finding known motifs|findMotifsGenome_sizeGiven_narrowPeak_noL1sMetaPeakBackground_novelMotifsLO9.sh
||B|Labeling peaks|makeEEL3Labels.sh
|||Getting the counts of each motif in the peaks|getMotifCounts_EEvL3DeNovoToo.sh
|||Final prep of the input data|condenseCountsPerPeaks_withPreDoneNames.py
|||building then predicting from the model|predictingAccessibilityChangesWithHughesAndDeNovoMotifs_gbmMetricBalAcc_LO9Peaks_loopingOverInteractionDepth_noTSSDist.R
||C|This isn't the exact code used, but this is a functio used in all predictors, so it's identical to what was then modified to make prettier for plotting|plotting_rel_importance.R
||D|Getting the data|getInsertSizesAndCountsInTfPeaksATAC100bpSummits_forAllStages.sh
|||Processing the data|processingAtacInsertSizesAndEnrichmentInTfPeak100bpSummits.R
|||supporting the above|ProcessingAtacInsertSizesAndEnrichmentInTfPeaks_supportFunctions.r
|||Plotting|plottingATACSignalAsFunctionOfATACFragmentSize.R
||E|just the plotting|plotting_eor1_insertSize_hist.R
||F|wrapper script for DANPOS|runningDanpos.sh
|||called above|wigToBedGraph.py
|||Calculate the differences|nucDiffSignalInTF100bpSummits.sh
|||called above|getH3NucleosomeEEL3DiffCoverageInRegions.sh
|||plotting|plottingInferredNucEEL3DiffSignalInTF100bpSummits.R
|||called above|plottingAtacInsertSizesAndEnrichmentInTfPeaks_supportFunctions.R
||||
S6|A|See 4A for example|
||B|See 4A for example|
||C|de  novo motifs were called using standard homer settings. See methods for details|
||D|plotting accuracy of model|plottingBalancedAccuracy.R
||||
S7|A|See S6C for example|	
||B|See 2A for example of approach|
||C/D|Plotting boxplots for each factor|plottingATACSignalAndFragmentSizeInTFChIPPeaks_v2.R
||E|See 4E|
||F|Generating the data|bedtoolsFisherTestOneVsManyWrapper.sh
|||Plotting|plot_fishers_test_ORs_L3inL3.R
||||
Sup Table 3||Mostly copy and paste of how I pieced together the annotation files|annotating_consensus_atac_peaks.sh
|||used in the above to rename some things|combiner.py
