# Supplementary material for: Chromatin accessibility dynamics reveal novel functional enhancers in C. elegans
Source: Genome Res. 2017 Dec;27(12):2096–107. doi: 10.1101/gr.226233.117 (PMC5741055; doi:10.1101/gr.226233.117)
Supplement: Supplemental Material [file supp_gr.226233.117_Supplemental_CelegansATACseq-master.zip › CelegansATACseq-master/SupFig1/volcanoPlotInputExample.txt]

         Chr    Start      End       Conc    Conc_L3    Conc_YA          Fold      p-value          FDR         L3a          L3b          L3c          YAa          YAb          YAc
652     chrI  2411733  2412099  5.0645870  0.5286349  6.0331523 -5.504517e+00 4.284463e-16 1.306933e-11    1.537791     2.410608    0.3792907  106.5841614     4.173165 8.570581e+01
24076   chrV 20089752 20090143  4.8018216  0.5286349  5.7640240 -5.235389e+00 9.848001e-15 1.502017e-10    1.537791     2.410608    0.3792907   59.6871304    12.519496 9.082257e+01
16978  chrIV  8994557  8994895  4.7337790  0.5286349  5.6941307 -5.165496e+00 1.659142e-14 1.687015e-10    1.537791     2.410608    0.3792907   82.0698043     4.173165 6.907632e+01
5459   chrII  2261237  2261821  4.5995940  0.5286349  5.5560222 -5.027387e+00 7.548152e-14 5.756221e-10    1.537791     2.410608    0.3792907   92.1952996     4.173165 4.477169e+01
26146   chrX  5103349  5103830  7.1627028  4.1982666  8.0671910 -3.868924e+00 3.363422e-13 2.051957e-09    6.151166    33.748519   15.1716274  257.9336707   292.121568 2.545590e+02
25588   chrX  3563914  3564345  5.5934669  1.9428852  6.5348528 -4.591968e+00 1.462474e-12 7.435216e-09    1.537791     2.410608    7.5858137   58.0883680   100.155966 1.199242e+02
27300   chrX  8575889  8576173  4.5335882  0.5286349  5.4879441 -4.959309e+00 2.679295e-12 1.167560e-08    1.537791     2.410608    0.3792907   57.0225264    58.424314 1.918787e+01
23858   chrV 19120360 19120642  4.4157334  0.5286349  5.3661365 -4.837502e+00 6.302586e-12 2.403176e-08    1.537791     2.410608    0.3792907   28.2448028    50.077983 4.541129e+01
24075   chrV 20088320 20088925  7.3432802  4.5935827  8.2318329 -3.638250e+00 7.623983e-12 2.584022e-08    1.537791    26.516693   44.3770101  298.4356520   250.389915 3.530568e+02
