# Supplementary material for: Chromatin accessibility dynamics reveal novel functional enhancers in C. elegans
Source: Genome Res. 2017 Dec;27(12):2096–107. doi: 10.1101/gr.226233.117 (PMC5741055; doi:10.1101/gr.226233.117)
Supplement: Supplemental Material [file supp_gr.226233.117_Supplemental_CelegansATACseq-master.zip › CelegansATACseq-master/SupFig2/RNA-seq/runningUcscAlignments.sh]

bash /Users/acd13/Dropbox/Scripts/GRO_and_RNA_seq_scripts/modEncodeAligning/ucscRefSeq/topHat2_RNAseq_alignmentForModEncodeData_36bpReads_SE.sh /Users/acd13/Desktop/modEncode_RNAseq/fromGersteinEtAl2014/EE/FASTQ/36bpReads /Users/acd13/Desktop/modEncode_RNAseq/fromGersteinEtAl2014/EE/tophat2Results_ucsc
bash /Users/acd13/Dropbox/Scripts/GRO_and_RNA_seq_scripts/modEncodeAligning/ucscRefSeq/topHat2_RNAseq_alignmentForModEncodeData_36bpReads_SE.sh /Users/acd13/Desktop/modEncode_RNAseq/fromGersteinEtAl2014/L3/FASTQ/36bpReads /Users/acd13/Desktop/modEncode_RNAseq/fromGersteinEtAl2014/L3/tophat2Results_ucsc
bash /Users/acd13/Dropbox/Scripts/GRO_and_RNA_seq_scripts/modEncodeAligning/ucscRefSeq/topHat2_RNAseq_alignmentForModEncodeData_36bpReads_SE.sh /Users/acd13/Desktop/modEncode_RNAseq/fromGersteinEtAl2014/YA/FASTQ/36bpReads /Users/acd13/Desktop/modEncode_RNAseq/fromGersteinEtAl2014/YA/tophat2Results_ucsc
bash /Users/acd13/Dropbox/Scripts/GRO_and_RNA_seq_scripts/modEncodeAligning/ucscRefSeq/topHat2_RNAseq_alignmentForModEncodeData_76bpReads_SE.sh /Users/acd13/Desktop/modEncode_RNAseq/fromGersteinEtAl2014/YA/FASTQ/76bpReads /Users/acd13/Desktop/modEncode_RNAseq/fromGersteinEtAl2014/YA/tophat2Results_ucsc
bash /Users/acd13/Dropbox/Scripts/GRO_and_RNA_seq_scripts/modEncodeAligning/ucscRefSeq/topHat2_RNAseq_alignmentForModEncodeData_76bpReads_SE.sh /Users/acd13/Desktop/modEncode_RNAseq/fromGersteinEtAl2014/L3/FASTQ/76bpReads /Users/acd13/Desktop/modEncode_RNAseq/fromGersteinEtAl2014/L3/tophat2Results_ucsc
bash /Users/acd13/Dropbox/Scripts/GRO_and_RNA_seq_scripts/modEncodeAligning/ucscRefSeq/topHat2_RNAseq_alignmentForModEncodeData_76bpReads_SE.sh /Users/acd13/Desktop/modEncode_RNAseq/fromGersteinEtAl2014/EE/FASTQ/76bpReads /Users/acd13/Desktop/modEncode_RNAseq/fromGersteinEtAl2014/EE/tophat2Results_ucsc
bash /Users/acd13/Dropbox/Scripts/GRO_and_RNA_seq_scripts/modEncodeAligning/ucscRefSeq/topHat2_RNAseq_alignmentForModEncodeData_76bpReads_SE.sh /Users/acd13/Desktop/modEncode_RNAseq/fromGersteinEtAl2014/L1/FASTQ/SE_76bp /Users/acd13/Desktop/modEncode_RNAseq/fromGersteinEtAl2014/L1/tophat2Results_ucsc
bash /Users/acd13/Dropbox/Scripts/GRO_and_RNA_seq_scripts/modEncodeAligning/ucscRefSeq/topHat2_RNAseq_alignmentForModEncodeData_36bp_PE.sh /Users/acd13/Desktop/modEncode_RNAseq/fromGersteinEtAl2014/L1/FASTQ/PE_36bp/paired /Users/acd13/Desktop/modEncode_RNAseq/fromGersteinEtAl2014/L1/tophat2Results_ucsc
