# Supplementary material for: Chromatin accessibility dynamics reveal novel functional enhancers in C. elegans
Source: Genome Res. 2017 Dec;27(12):2096–107. doi: 10.1101/gr.226233.117 (PMC5741055; doi:10.1101/gr.226233.117)
Supplement: Supplemental Material [file supp_gr.226233.117_Supplemental_CelegansATACseq-master.zip › CelegansATACseq-master/SupFig4/generatingNeededFiles.sh]

# This is just an example of what was done
intersectBed -a <single bp score bedGraph> -b <region of interest bed> | \
coverageBed -a - -b <region of interest bed> | \
awk '{if($NF > 0.5) print $0}' | \
sortBed -i - | \
mapBed -a - -b <single bp score bedGraph> -c 4 -o mean  
