# Supplementary material for: Chromatin accessibility dynamics reveal novel functional enhancers in C. elegans
Source: Genome Res. 2017 Dec;27(12):2096–107. doi: 10.1101/gr.226233.117 (PMC5741055; doi:10.1101/gr.226233.117)
Supplement: Supplemental Material [file supp_gr.226233.117_Supplemental_CelegansATACseq-master.zip › CelegansATACseq-master/SupFig6/plottingBalancedAccuracy.R]

# read in data previously generated
setwd('/Users/acd13/Desktop/ATAC/Analysis/predictingAccessChangeWithMotifs/usingGBM/predicting_metaAtacPeaks_EE_L3_fdr0.05Labels_withLO9HughesAndDeNovoMotifs_peaks_noTssDist')

trainingStats <- 'predicting_metaAtacPeaks_EE_L3_fdr0.05Labels_withLO9HughesAndDeNovoMotifs_peaks_interactionDepth_8_metricBalAcc_trainSetConfusionMatrixAndStats.txt'
testingStats <- 'predicting_metaAtacPeaks_EE_L3_fdr0.05Labels_withLO9HughesAndDeNovoMotifs_peaks_interactionDepth_8_metricBalAcc_testSetConfusionMatrixAndStats.txt'

trainingData <-  read.table(trainingStats, header=F, skip=10, row.names=2, stringsAsFactors=F)[,-1]
testingData <-  read.table(testingStats, header=F, skip=10, row.names=2, stringsAsFactors=F)[,-1]

# unfortunately I just have to add the column names, but it was copied from here
# http://www.inside-r.org/node/86995 the help page for the function used to generate this data
statsColumnNames <- c("sensitivity", "specificity", "positive predictive value", "negative predictive value"
                      , "prevalence", "dection rate", "detection prevalence", "balanced accuracy")

colnames(trainingData) <- colnames(testingData) <- statsColumnNames

# combine the training and testing and plot all in one
trainingPlot <- as.matrix(t(trainingData[c(3,2,1),c("sensitivity", "specificity")]))
testingPlot <- as.matrix(t(testingData[c(3,2,1),c("sensitivity", "specificity")]))
combinedPlot <- rbind(testingPlot[1,], trainingPlot[1,], testingPlot[2,], trainingPlot[2,])
row.names(combinedPlot) <- c("Testing sensitivity", "Training sensitivity", "Testing specificity", "Training specificity")

pdf('trainingAndTestingSpecifAndSensiv.pdf', width=6, height=5)
barx <- barplot(combinedPlot
        ,beside=T
        , ylim=c(0,1)
        , xlab='ATAC peak dynamics'
        , ylab='Sensitivity or Specificity'
        ,col = c(rep('darkorange1', 2), rep('cyan4',2))
        , density = rep(c(NA, 30), 2)
        ,names.arg = c("Embryo", "No change", "Larval")
)
legend('top', col=NA
       , c("Sensitivity", "Specificity", "Held out testing set", "Training set")
       , fill=c('darkorange1', 'cyan4', 'black', 'black')
       , pch=15
       , density = c(rep(NA,3), 30)
)

dev.off()
