# Supplementary material for: Chromatin accessibility dynamics reveal novel functional enhancers in C. elegans
Source: Genome Res. 2017 Dec;27(12):2096–107. doi: 10.1101/gr.226233.117 (PMC5741055; doi:10.1101/gr.226233.117)
Supplement: Supplemental Material [file supp_gr.226233.117_Supplemental_Extended_Protocol.xls]

## Sheet: Nuclei_prep
Date:	example
Researcher:	Aaron Daugherty
Making 4x stock, volume =		100	mL
final []mM		starting []	mL to add
40	Hepes, pH 7.6	1000	4
40	KCl	1000	4
6	MgCl2	1000	0.6
4	EGTA	500	0.8			mass to add
1000	Sucrose*			342.3	g/mol	34.23
0.001	Triton		0.1
	H2O		90.5
		FILTER AFTER DONE, STORE AT 4°C
* Sucrose is added from powder and disolved in the H2O before adding everything else
Making 2x working stock, volume =
µL for 5mL
1770	H20
2500	4x from above
500	0.5M NaF
20	0.25M DTT
200	1M β-glycerol P
10	1M Na3VO4

## Sheet: Tn_rxn
Date:
Researcher:	Aaron Daugherty
Tagmentation:
Resuspend nuclei pellet in transposition mix
	# of samples	1	4.3
	2x TD buffer	25	107.5
	Tn5+ads	2.5	10.75
	Water	22.5	96.75
	Total (µL)	50	215
	Incubate at 37°C for 30min
	Hold at 4°C
Purification:
Qiagen Minelute, elute in 10µl

## Sheet: PCR_NEB_next
Date:
Researcher:	Aaron Daugherty
PCR enrichment:
Rxns:	10µL template + 2.5µL BB Ad2** + 37.5µL of mix			**Ad2 is barcoded
Master mix:
	# of samples	1	4.3
	Sample	9
	H2O (µL)	11	47.3
	25µM Primer Ad1 (µL)*	2.5	10.75	1.31579	µM
	2x NEBnext MM (µL)	25	107.5	1.05263	x buffer
	Total (µL)	47.5	204.25
	*25µL Ad1 (100µM) + 75µL TBE
	FIX_1_Tn5_Full_non-MX_adaptor1
	PCR parameters:
	Cycling parameters:
	72°C, 5 min
	98°C, 30s
	Then 5 cycles of:
	98°C, 10s
	63°C, 30s
	72°C, 1m
	Then 4°C hold
Do 5cycles of PCR, then 4°C hold
Place 5µL into qPCR mix and run on qPCR to see how many more cycles are needed
Switch to linear Rn to analyze and get 1/3 max flour ct, continue large PCR starting at 98°C for 30s
qPCR side rxn:
5µL template PCR mix + 10µL of qPCR Mix
	# of samples	1	4.3
	H2O (µL)	3.94	16.942
	25µM Primer Ad1	0.5	2.15	1.25	µM
	25µM Primer Ad2.3*	0.5	2.15	1.25	µM
	100x Sybr green	0.06	0.258	0.6	x Sybr
	2x NEBnext MM (µL)	5	21.5	1	x buffer
	Total (µL)	10	43
	* Any of the Ad2 primers should work, I used 2.3 randomly		** analysis settings set to 5000 RF threshold
			** Baseline of 3-4
Purification:
Qiagen PCR purification, elute in 25µL, let column stand for ~5minutes
